# Supplementary material for: Gibberellin-Induced Transcription Factor SmMYB71 Negatively Regulates Salvianolic Acid Biosynthesis in Salvia miltiorrhiza
Source: Molecules. 2024 Dec 13;29(24):5892. doi: 10.3390/molecules29245892 (PMC11679863; doi:10.3390/molecules29245892)
Supplement: Supplementary file 1 [file molecules-29-05892-s001.zip]

Archive with 1 entries (1 files):
- molecules-3298445-supplementary.pdf
